# Supplementary material for: Two types of functionally distinct Ca2+ stores in hippocampal neurons
Source: Nat Commun. 2019 Jul 19;10:3223. doi: 10.1038/s41467-019-11207-8 (PMC6642203; doi:10.1038/s41467-019-11207-8)
Supplement: Supplementary file 3 — Source data [file 41467_2019_11207_MOESM3_ESM.xlsx]

## Sheet: Figure 1
Figure 1: Orai2 is required for IP3R-dependent Ca2+ release from internal stores.
Figure 1 B-Orai expression in CA1 tissue
Rel. expression [%]
WT	mouse 1	mouse 2	mouse 3	mouse 4	mouse 5	mouse 6
Orai1	0.86685	1	1.83	1.12	0.54106	2.35
Orai2	1.49	1.53	1.37	0.38259	2.78	4.77
Orai3	0.8258	1.08	0.63899	0.39063	0.35945	0.53732
Figure 1C-Orai expression in single CA1 PNs
WT
Rel. expression [%]
cell no.	1	2	3	4	5	6	7	8	9	10	11	12	13	14	15	16	17	18	19	20	21
Orai1	0.070017	0.21079	0.33076	0.19129	0.43948	0.024755	0.55243	0.0016814	0.67542	0.65695	0.63019	0.21373	0.50134	0.7041	0.07609	0.068103	0.20361	0.0044065	0.044621	0.00061117	0.044006
Orai2	2.13	0.27053	0.15218	0.24722	0.070995	0.24551	0.24381	0.099019	0.15864	0.38525	4.87	1.06	0.367	2.42	3.13	0.45183	0.82009	1.4	3.93
Orai3	0.34242	0	0.010627	0	0.18478	0	0.78125	0	0	0.2668	0.13811	0.061378	0.15646	0	0
Figure 1E-Group I mGluR stimulation
DF/F [%]
cell no.	1	2	3	4	5	6	7	8	9	10	11	12	13	14	15	16	17	18	19	20	21	22	23	24	25	26	27	28	29	30	31	32	33	34	35	36	37	38	39	40	41	42	43	44	45	46	47	48	49
WT	23	26	126	23	107	99	67	173	104	178	23	38	38	146	164	177	107	142	13	105	52	70	49	24	81	67	98	111	43	86	31	31	125	125	100	116	107	156	148	66	122	132	120	153	142	123	60	118	128
Orai2-/-	8	0	0	11	0	10	12	12	0	0	0	8	22	10	0	11	9	0	8	13	0	10	0	0	0	6	0	5	17	0	0	0	18
Figure 1G left- IP3 vs. DHPG, Wild type
WT
DF/F [%]
cell no.	1	2	3	4	5	6	7	8	9
WT-DHPG	82	51	70	52	24	82	62	99	110
WT-IP3	91	58	93	80	25	89	70	100	117
Figure 1G right- DHPG/IP3, Orai2
DF/F [%]
cell no.	1	2	3	4	5	6	7	8	9
WT-DHPG	82	51	70	52	24	82	62	99	110
WT-IP3	91	58	93	80	25	89	70	100	117
Orai2-/- -DHPG	0	5	17	0	0	0	18
Orai2-/- -IP3	7	9	21	0	0	8	28
[truncated: 16 more columns]

## Sheet: Figure 2
Figure 2: Orai2 is not required for RyR-dependent Ca2+ release from internal stores.
Figure 2 B - Ryanodine receptor activation
DF/F [%]
cell no.	1	2	3	4	5	6	7	8	9	10	11	12	13	14	15	16	17	18	19	20	21	22	23	24	25	26	27	28			average	SEM
WT	97	214	115	67	90	81	119	103	183	73	163	179	166	177	194	142	159	147	80	141										WT	134.5	9.9775
Orai2-/-	93	35	163	186	65	99	198	70	204	94	81	60	23	75	213	138	77	133	107	91	72	85	124	83	179	185	147	225		Orai2-/-	118.036	10.7129
Figure 2D -Alternating stimulations of IP3 and ryanodine receptors
Orai2-/-
DF/F [%]
cell no.	1	2	3	4	5	6	7	8	9	10	11	12	13	14	15	16	17	18
IP3-first	9.5	26	0	0	7.13	11.476	9.8	0	1.2	16	25	0	8	10	3	0	2	0
caf-first	62	94	81	14	60	40	29	62	59	41	24	23	44	35	85	40	37	73
IP3-second	0	0	7.624	0	1.7	0	7	0	1.7	0.46	4.3	0	6	4	3	0	2	0
caf-second	60	80	52	28	60	40	34	57	45	31	37	25	51	33	71	38	37	76
IP3-third	0	19	4.9	0	2.7	0	0	0	0	0.72	35	0	3	0.16	0	0	0.8	2
caf-third	31	80	53	30	59	46	39	50	45	33	38	20	40	35	23	34	36	73
Figure 2F - Depletion of Ry-sensitive stores; group I mGluR stimulation
WT
DF/F [%]
cell no.	1	2	3	4	5	6	7	8	9	10
Caff-Ctrl	1.0811	1.2321	0.6836	1.0811	0.8903	0.8029	1.2162	0.9062	1.256	0.8506
DHPG	1.2843	0.8946	0.7706	1.2135	0.682	0.744	1.0363	0.8326	1.1072	0.2923
Caff-Ry	0.1113	0.1908	0.1749	0.159	0.1908	0.1908	0.151	0.2305	0.2862	0.0556
DHPG-Ry	1.3198	0.7617	0.7086	1.3729	0.6289	1.0186	0.9743	0.8415	1.0452	0.2214

## Sheet: Figure 3
Figure 3: Orai2-independent replenishment and overcharging of Ry-sensitive Ca2+ stores.
Figure 3B - Normalized DF/F
Orai2-/-
Normalized DF/F
cell no.	1	2	3	4	5	6	7	8	9	10	11	12	13	14	15	16	17
caff-1	1.4742	1.6912	0.6873	1.2119	0.6873	1.0491	0.8049	0.9767	0.5426	0.6783	0.9767	0.9587	1.1848
dep-caff-2	2.0258	1.845	1.0672	2.0891	1.1392	1.3271	1.6493	1.4077	0.8475	1.3729	1.1777	1.2847	1.7611
DHPG-1	0.85	0.85	1.4571	1.4571	0.7286	1.7	1.8214	1.0929	0.7286	0.6071	0	1.3357	0.85	0.7286	1.5786	0.6071	0.6071
dep-DHPG-2	0.85	1.0929	1.53	1.844	0.4542	1.228	1.8477	0	0.3643	0.748	0	1.6214	0.8804	1.1877	0.8452	1.3589	1.4332
Figure 3D - area under the curve
Orai2-/-
AUC [%*s]
cell no.	1	2	3	4	5	6	7	8	9	10	11	12	13	14	15	16	17
caff-1	971.806	1218.52	498.448	691.102	464.163	604.555	619.079	754.467	495.151	493.834	590	579.022	1140.44
dep-caff-2	1551.88	1497.24	937.103	1463.26	850.751	941	1664.6	1318.39	841.522	2165.23	824.119	1126.88	137.16
DHPG-1	-50.6361	-0.6545	65.926	48	88.387	108.22	62.0854	5.42	10.94	-11	-14.9197	-16.5401	51.86	4.6556	20.1193	-45.9658	-24.656
dep-DHPG-2	-21	12.9032	35.1114	37.6904	10.9931	1.8396	71.3708	46.7289	-18.4179	-26.4055	23.9415	-11.0246	68.9067	48.083	55.9163	-95.3154	-43.7575
Figure 3F - Ryanodine-sensitive store and VGCCs
WT
DF/F [%]
cell no.	1	2	3	4	5	6	7	8	9	10	11	12	13	14	15	16	17	18	19	20	21	22	23	24	25	26	27	28	29	30	31	32	33	34	35	36	37	38	39	40	41
Caf-D600-depletion-1	67	71	35	50	0	0	0	0	46	0	34	194	170	81	72	74	109	84	0	196	163	0	64	97	144	129	75	57	102	0	34	157	32	19	91	41	156	30	35	29	33
Caf-D600-refill-2	19	0	0	0	0	0	0	0	30	0	26	51	63	33	33	55	0	0	0	48	63	0	36	0	38	33	0	0	0	0	0	99	0	0	64	0	0	0	0	0	0
Caf-washout-3	238	189	59	143	46	80	0	384	0	0	0	123	0	209	473	185	56	0	0	58	88	0	53	79	93	106	58	50	114	190	33	150	0	0	107	98	0	105	32	39	50
Figure 3H - IP3-sensitive store and VGCCs
WT
DF/F [%]
cell no.	1	2	3	4	5	6	7	8	9	10	11	12	13	14	15	16	17	18	19	20	21	22	23	24	25	26	27	28	29	30	31	32	33	34	35	36	37	38	39	40	41
DHPG-D600-depletion-1	301	83	439	89	483	90	48	246	147	313	399	495	208	112.5	926.5	835.5	900	398	467	159.5	152	180.5	51	55.5	33.5	211.5	214.5	120	196.5	131	206	170	181.5	87	29.5	137	157.5	27.5	46	133.5	47
DHPG-D600-refill-2	60	38	83	35	109	35	38	205	89	353	303	608	301.5	161	937.5	764	771	393	442.5	159	169	355	77.5	71.5	57.5	196.5	207.5	126.5	211.5	202	230	174.5	197.5	88.5	29.5	147.5	152.5	39	59	122.5	41.5
DHPG-washout-3	256	155	455	165	908	90	169	496	187	347	647	486	598	232	996	355	1350	299	401	199	64	811	81	91	112	230	256	135	215	248	320	151	373	116	29	148	163	104	271	178	147

## Sheet: Suppl.1
Suppl. 1: Hippocampal expression of Orai genes in Orai2-/- mice
Suppl.1A - Orai2-/-: Orai expression in CA1 tissue
Rel. expression [%]
Orai1	mouse 1	mouse 2	mouse 3	mouse 4	mouse 5	mouse 6
WT	0.86685	1	1.83	1.12	0.54106	2.35
Orai2-/-	1.03	0.87895	1.42	1.38	1.17	1.6
Orai2	mouse 1	mouse 2	mouse 3	mouse 4	mouse 5	mouse 6
WT	1.49	1.53	1.37	0.38259	2.78	4.77
Orai2-/-	0.010481	0.00072681	0.0034573	0.0099152	0.011469	0.0020557
Orai3	mouse 1	mouse 2	mouse 3	mouse 4	mouse 5	mouse 6
WT	0.8258	1.08	0.63899	0.39063	0.35945	0.53732
Orai2-/-	0.46453	0.73911	0.44871	0.98887	0.52263	0.34242

## Sheet: Suppl. 2
Suppl. 2: Group I mGluR- and RyR-dependent Ca2+ release from ER Ca2+ stores
Suppl.2B left - Group I mGluR activation (CPA)
WT
DF/F [%]
cell no.	1	2	3	4	5	6	7	8	9	10
Ctrl	120	153	142	123	60	118	128	68	138	86
CPA	0	0	0	0	0	0	0	0	0	0
Suppl. 2B right - Group I mGluR activation (calcium free)
WT
DF/F [%]
cell no.	1	2	3	4	5	6	7
Ctrl	116	107	156	100	148	122	132
Ca-free	123	99	104	90	147	117	159
Suppl. 2D - Group I mGluR activation (Thapsigargin)
WT
DF/F [%]
cell no.	1	2	3	4	5	6	7	8	9	10
Ctrl	110	78	59	128	184	98	181	138	152	93
Thap.	13	0	0	0	0	0	0	16	15	17
Suppl. 2F - Ryanodine receptor activation (CPA)
cell no.	1	2	3	4	5	6	7	8	9	10
WT
Ctrl	109	47	90	66	58	87	100	36	96	65
CPA	26	19	0	0	0	16	0	29	17	24
Orai2-/-
Ctrl	77	133	107	91	72	85	124
CPA	20	0	0	0	36	0	15

## Sheet: Suppl.3
Suppl. 3: Expression of Itpr genes in CA1 is not altered by the deletion of Orai2
WT
Rel. expression [%]
	mouse 1	mouse 2	mouse 3	mouse 4	mouse 5	mouse 6
IP3R1	0.80321	1.87	1.61	1.69	1.73	1.65
IP3R2	0.45497	0.83732	0.7041	0.62584	0.84315	0.709
IP3R3	0.0014139	0.00045998	0.017383	0.045244	0.038576	0.0069146
Orai2-/-
Rel. expression [%]
	mouse 1	mouse 2	mouse 3	mouse 4	mouse 5	mouse 6
IP3R1	1.32	1.18	1.03	1.75	1.41	2.08
IP3R2	0.66612	0.50483	0.40161	1.01	0.58799	1.33
IP3R3	0.019288	0.00031856	0.11613	0.039937	0.028436	0.0068668

## Sheet: Suppl. 4
Suppl. 4: Normal IP3R- and RyR-dependent Ca2+ release in the absence of Orai1
Suppl 4A - Orai1CA1ko/-: Orai expression in single CA1 PNs
Rel. expression [%]
cell no.	1	2	3	4	5	6	7	8	9	10	11	12	13	14	15	16	17
Orai1
Orai1 loxP/-	0.0026866	0.0017848	0.002981	0.0048763	0.0012797	0.0083154	0.001011	0.0041005	0.00098336	0.0022749	0.0014003	0.0034481	0.0017603	0.00037782	0.0050134	0.0015755	0.0036955
Orai1 CA1ko/-	0	0	0.0014802	0.0018736	0.00063984	0.00036495	0.00069053	0.0016885	0.00053804	0.001018	0.0004951	0.001631	0
cell no.	1	2	3	4	5	6	7	8	9	10	11	12	13	14
Orai2
Orai1 loxP/-	0.0114	0.0031076	0.0087288	0.0243	0.0158	0.01	0.0037994	0.0369	0.0548	0.0046453	0.0212	0.0212	0.1134
Orai1 CA1ko/-	0.0213	0.0693	0.0145	0.0085492	0.0087288	0.0272	0.001724	0.0136	0.007041	0.0042746	0.0057589	0.0163	0.0029604	0.0409
cell no.	1	2	3	4	5	6	7	8	9	10	11	12
Orai3
Orai1 loxP/-	0.0051902	0.0053361	0	0.012	0.0086086	0.0062151	0.0021822	0.002668	0.0104	0.0039608
Orai1 CA1ko/-	0.0074943	0.00038845	0.0030226	0.0077049	0.002981	0.0123	0.0057989	0.0019396	0.0010761	0.0068485	0.0017972	0.0044561
Suppl. 3C - Group I mGluR stimulation
DHPG
DF/F [%]
cell no.	1	2	3	4	5	6	7	8	9	10	11	12	13	14	15	16	17	18	19	20	21	22	23	24	25	26	27	28	29	30	31	32	33	34	35	36	37	38	39	40	41	42	43	44	45	46	47	48	49
WT	23	26	126	23	107	99	67	173	104	178	23	38	38	146	164	177	107	142	13	105	52	70	49	24	81	67	98	111	43	86	31	31	125	125	100	116	107	156	148	66	122	132	120	153	142	123	60	118	128
Orai1 loxP/-	125	139	143	110	87	114	117	133	103	136	115	134
Orai1 CA1ko/-	123	143	105	172	92	180	51	123	119	163	144	170	125	124
Suppl. 3E - Ryanodine receptor stimulation
Caff
DF/F [%]
cell no.	1	2	3	4	5	6	7	8	9	10	11	12	13	14	15	16	17	18	19	20
WT	97	214	115	67	90	81	119	103	183	73	163	179	166	177	194	142	159	147	80	141
Orai1 loxP/-	168	72	135	132	153	133	134	110
Orai1 CA1ko/-	75	224	173	154	122	35	141	161	128	219	36	170
[truncated: 13 more columns]

## Sheet: Suppl. 5
Suppl 5: Independence of IP3- and Ry-sensitive Ca2+ stores
Suppl. 5B - Alternating stimulations of IP3 and ryanodine receptors
WT
Normalized DF/F
cell no.	1	2	3	4	5	6	7	8	9	10	11	12
IP3-first	0.4788	0.918	0.9263	1.0945	1.5855	0.8048	0.7881	0.903	1.546	0.7935	0.903	1.2587
IP3-second	0.3407	0	0.9185	0.8732	0.7827	0.8221	0.7881	0.7251	1.4228	0.8072	0.4788	0.944
IP3-third	0.2791	0	0	0.9185	0	0.3822	0	0	1.1903	0.8209	0.2326	0.4378
caff-first	0.7001	2.2516	1.5326	0.719	0.6473	0.8325	0.8893	0.965	0.3406	0.6812	1.0596	1.3812
caff-second	0.6433	2.2138	1.8164	0.965	0.9271	0.8325	1.0217	1.1163	0.3595	0.8325	1.0028	1.3812
caff-third	0.5866	1.8354	1.7029	0.6622	0.7379	0.9839	0.6812	1.4002	0.3595	0.8325	0.9839	1.2866
Suppl.5D upper - Alternating stimulations of IP3 and ryanodine receptors
WT
DF/F [%]
cell no.	1	2	3	4	5	6	7	8	9	10	11
DHPG-first	142	13	105	52	79	43	86	31	43	86	31
DHPG-second	10	7	110	37	73	14	62	11	14	62	0
DHPG-third	8	6	77	12	0	0	15	0	0	15	0
caff-first	142	214	115	67	122	50	100	52	50	100	52
caff-seconde	154	145	119	67	41	36	87	57	36	87	57
caff-third	140	108	114	78	40	36	98	65	36	98	65
Suppl.5D lower-Alternating stimulations of IP3 and ryanodine receptors
Orai2-/-
DF/F [%]
cell no.	1	2	3	4	5	6	7	8	9	10	11	12	13	14
DHPG-first	0	0	228	0	0	0	0	0	0	85	0	0	0	0
DHPG-second	0	0	0	0	0	0	0	0	0	0	0	0	0	0
DHPG-third	0	0	0	0	0	0	0	0	0	0	0	0	0	0
caff-first	45	65	99	188	198	58	70	168	204	85	156	94	95	144
caff-seconde	65	63	87	139	152	53	44	154	156	0	129	82	55	122
caff-third	43	79	61	116	141	52	24	127	98	0	129	67	45	109

## Sheet: Suppl.6
Suppl.6: Normal RyR-dependent Ca2+ release in the presence of D600
WT
DF/F [%]
cell no.	1	2	3	4	5
Ctrl	124	146	48	143	145
D600	79	70	49	143	130

## Sheet: Suppl.7
Suppl.7: Spontaneous refilling of IP3-sensitive Ca2+ stores
Suppl. 7B - Spontaneous recovery of group I mGluR responses
WT
Normalized DF/F
Cell no.	1	2	3	4	5	6	7	8	9	10	11	12	13	14	15	16	17	18	19	20	21	22	23	24	25	26	27	28	29	30	31	32	33	34	35	36	37	38	39	40	41	42	43	44	45	46	47	48	49
interpulse-interval
20	0.612245	0.676617	0.45082	0.172107	0.30033	0.25	0.18038	0.147208	0.264642	0.569231	0.551049	0	0	0	0.496644	0	0.431734	0.935018	0	0	0	0	0	0	0	0.635827	0	0	0.356021	0	0.0927835	0.470968	0.349693
30	0.732	0.752174	0.527778	0.334572	0.338235	0.269634	0.702532	0.374486	0.284916	0.186235	0.659184	0.80916	0.671729	0.5	0.247191	0.261905	0.47973	0.421833	0	0.436975	0	0	0	0	0	0.0866667	0.347222	0.754789	0.276316	0	0.991071	0	0.56962	0.686047	0.608108
50	0.824701	0.554054	0.886364	0.829457	0.584416	0.636156	0.827195	0.803636	0.52987	0.368889	0.847315	0.977049	0.761492	0.670732	0.231061	0.296296	0.905685	0.137931	0.0596026	0.446541	0.252874	1	0.875758	0.264706	1.60526	1	0.989865	1.37391	0.349206	1
80	0.903509	0.985714	0.832117	0.886256	0.714286	0.860377	0.980328	0.752475	0.857708	0.934555	0.809255	0.566038	0.493548	0.395833	0.5975	0.168478	0.273973	0.808511	0.901786	0.541436	0.833333	0.53125	0.983389	0.83	1
110	0.965665	0.859155	0.940741	0.943925	0.8	0.933682	1	0.934985	0.747515	0.940909	0.755614	0.984267	0.589041	0.549296	0.363636	0.429825	0.784211	0.864865	0.896552	0.434783	0.960854	0.414286	0.635417	1	1.09817	0.725055	0.577093	0.86087	0.457627	0.883929	0.929712
120	1.02222	0.8875	0.884615	1.21429	0.950311	0.911765	0.877778	1.07353	0.890625	1.05921	0.929412	1.01031	0.935484	1	1.00901
150	0.944134	0.984509	1.12593	1.17768	0.927273	0.965339	0.946809	1.00091	0.982484	1.01852	1.15823	1.14343
180	1	1.14316	0.660453	1.1002	0.868805	0.992958	1.1145	1.02582	1.26333	1.06773	1.08247	1.37435	1.0963	1.02439	0.824561	1.5814	0.953704	0.891753	0.618257	1.31373	1.3625	1.31818	1.16129	1.52632
210	0.955556	0.994152	1.05	0.730769	0.913043	0.880795	0.954082	1.02614	0.926667	0.993464	0.935897	1.05505	1	1.02941	0.960938
240	1.03556	1.33056	0.702056	1.16556	1.08601	1.06349	1.1145	1.09716	1.34267	1.41306	1.09978
300	0.969112	0.965217	0.916667	0.959108	1.13235	0.882199	0.958861	0.921811	0.882682	0.797571	0.940816	0.992366	0.83528	0.944444	1.18539	1.02381	1.00676	0.912669	1.05532	0.959677	1.27132	0.368421	0.710843	0.912162	1.02564	1.2381	0.744681	1.18382	0.990291	1.04046	0.912752	0.955224	0.962025	1.28788	0.889908	1.06897	0.944444	0.956897	1.18937	0.932584	1.29808	1.11705	1.0223	1.07962	1.13448	1.011	0.970634	1.05882	1.12857
[truncated: 1 more columns]

[truncated: 1 more sheets: Suppl.8]
